# Supplementary material for: Mast cell activation in lungs during SARS-CoV-2 infection associated with lung pathology and severe COVID-19
Source: J Clin Invest. 2023 Oct 2;133(19):e149834. doi: 10.1172/JCI149834 (PMC10541193; doi:10.1172/JCI149834)
Supplement: Supporting data values [file jci-133-149834-s021.xlsx]

## Sheet: 2B
Lung				Spleen				Liver				Kidney				Brain				Bone Marrow
5 DPI		7 DPI		5 DPI		7 DPI		5 DPI		7 DPI		5 DPI		7 DPI		5 DPI		7 DPI		5 DPI		7 DPI
4.983	5.182	5.28	5.311	1.494	1.5	0.57	0.57	0.547	0.585	0	0	0	0	0	0	1.746	1.856	0.201	0.201	1.649	1.649	1.592	1.592
7.747	7.826	5.015	5.015	1.749	1.977	1.36	1.36	0.903	1.102	0	0	0	0	0	0	1.016	1.032	0	0.403	1.297	1.297	1.068	1.068
6.846	6.876	5.506	5.506	0.874	1.106	0.97	0.97	0.834	0.226	0.474	0	0.54	0.708	0	0	0	0	0	0	1.445	1.445	2.619	2.619
6.571	6.632	3.627	3.627	2.028	2.051	1.47	1.47		0.972	0	0	0	0.563	0	0.276	0	0.043	0	0	1.336	1.336	1.571	1.571
6.385	6.49			0	0.066				0.262							0.635	0.981			0.662	0.662	1.484	1.484

## Sheet: 2D
Uninfected	SARS-CoV-2
293.671	412.981
278.591	627.045
308.013	410.173
435.497	393.058
276.984	372.158
300.003	515.903

## Sheet: 2E
Uninfected	Day 1	Day 3	Day 5	Day 7
1.23027	2.46163	3.04149	2.09897	2.81411
1.0127	2.10358	4.21846	1.78449	3.74673
0.757027	3.92454	4.8134	4.77065	1.74935
0.856268	1.53892	2.05537	3.32149	5.57705
1.14373	1.91722	1.92483	4.29945	5.39258

## Sheet: 2G
Control	Spike beads 1:5	Spike beads 1:15	Spike beads 1:5 Ketotifen	Spike beads 1:15 Ketotifen	Spike beads 1:5 Cromolyn	Spike beads 1:15 Cromolyn
3.91066	8.08581	10.6541	5.85593	12.9038	4.36911	8.48252
3.49886	7.19995	10.1326	6.01264	11.6814	4.34403	6.39001
3.82422	7.98992	15.7638	5.15874	8.70744	4.24019	7.12673

## Sheet: 3C
Sash	WT
1.83333	3
1.88889	2.91667
1.16667	2.33333
1.25	3.16667
	3.05556

## Sheet: 3H
	Sash					WT
Lung	7.43532	7.42247	7.21071	0		0	2.42793	0	0	6.93328
Nasal turbinate	4.69913	4.66625	4.48006	4.24451		5.63295	4.63321	3.1933	4.19671	5.58193

## Sheet: 4E
-4	-3	-2	-1	0	1	2	3	4	5	6	7	8	9	13
1.53201	0.936446	1.40072	0.638736	0.791736	0.662434	0.388895	-0.0377175	-0.369041	-0.458375	-0.671418	-0.692335	-1.42156	-1.69953	-1.00102
1.65557	1.13164	1.22837	0.622781	0.782474	0.696526	0.433536	-0.243476	-0.248595	-0.499284	-0.777331	-1.00412	-1.09872	-1.4313	-1.24807
1.79215	0.898293	1.38982	0.662898	0.139711	0.314758	0.400396	0.386381	0.139526	-0.324871	-0.873724	-1.17969	-1.2917	-1.56052	-0.893437
1.25019	1.47958	1.3692	1.0727	0.422369	0.539625	0.071323	-0.0961455	-0.566064	-0.48737	-0.431112	-1.00219	-1.33511	-1.68786	-0.599129
1.65464	0.977386	1.47784	0.276571	0.367086	0.0141453	0.255585	0.303645	0.444639	0.141978	-0.972267	-1.26901	-1.43669	-1.57462	-0.660928
1.81681	1.42173	1.04569	1.01415	0.520628	0.4095	0.253342	-0.0963513	-0.509198	-0.978311	-0.922827	-1.01038	-1.02947	-1.07335	-0.861961
1.31848	1.42193	1.37241	1.02424	0.740985	0.710853	-0.505903	-0.133348	-0.934037	-0.871133	-0.78115	-1.30446	-0.772661	-1.19618	-0.09002
1.35661	0.584905	0.774811	1.16295	0.611363	0.703689	0.453856	0.310806	0.0157744	-0.0346376	-0.412219	-1.35648	-1.6767	-1.86326	-0.631464
1.62232	0.616327	1.01998	1.01549	1.24913	0.312662	0.358253	0.124815	-0.60224	-0.656351	-0.900169	-0.858624	-0.49715	-0.857241	-1.9472
0.37444	1.57744	0.808977	0.405821	1.02821	0.850172	0.0387878	0.728498	0.275999	0.026083	-0.720091	-1.26486	-1.14108	-1.8667	-1.12171
0.718339	1.51435	0.911663	0.629748	0.580634	0.518961	0.197533	0.860999	0.27036	-0.134899	-0.634044	-0.649825	-1.68541	-1.64919	-1.44921
1.37167	1.1315	0.765584	0.724723	1.24859	0.760982	0.225393	-0.0623638	-0.362048	-0.43554	-0.844352	-1.13754	-0.63415	-0.663391	-2.08906
1.06728	1.86701	0.380002	0.86462	0.419799	0.96278	-0.0467782	0.297135	-0.691229	-0.531316	-0.0295005	-0.809671	-0.52836	-1.16147	-2.0603
1.33924	0.749332	1.30163	-0.179806	-0.101516	1.28621	0.39586	0.839076	0.20563	-0.0820832	-0.397757	-1.30092	-1.35259	-1.27161	-1.43069
1.16974	0.672767	0.368558	1.04105	1.55575	0.745763	0.447122	-0.235189	-0.3063	-0.300817	-0.605861	-0.949375	-0.537953	-0.73021	-2.33504
1.60609	0.562736	0.873953	0.956253	0.808123	1.02912	0.502302	-0.222403	-0.4989	-0.045956	-0.472286	-0.98008	-0.909854	-1.59812	-1.61097
0.887063	0.861449	0.686911	1.06146	1.54186	0.6388	0.665544	-0.0364271	-0.550872	-0.546278	-0.530415	-0.896273	-0.691792	-0.953706	-2.13732
0.0953398	1.04207	0.504331	1.04844	1.0138	0.301641	0.853977	0.798741	0.0129575	-0.104661	-0.022983	-1.43158	-0.556955	-1.34474	-2.21038
0.670108	0.0329333	0.466573	-0.404503	0.1608	0.853033	0.983487	0.445964	0.432905	0.416903	0.786631	-0.197914	-0.534389	-1.1938	-2.91873
0.632961	1.69143	-0.191288	0.686855	1.07515	1.00609	0.60509	0.284908	-0.639989	-0.377443	0.0730847	-0.908529	-0.928989	-0.856295	-2.15303
-1.22418	1.05534	0.851388	0.718989	1.26715	1.6897	0.34051	-0.425552	-0.408678	-0.116152	-0.158811	-0.662991	-0.411807	-0.417581	-2.09733
0.614834	0.493493	0.535267	0.683477	1.21128	0.877519	0.755421	0.150148	-0.106541	-0.11553	-0.354143	-0.641747	-0.519532	-0.664995	-2.91895
-0.270516	0.583277	1.15484	1.24495	1.35165	0.476849	0.738474	0.125517	-0.0199497	0.320853	-0.959386	-0.973868	-0.301793	-1.71632	-1.75459
0.860799	0.806809	0.674853	0.996053	0.900674	0.579259	0.791194	-0.0984961	-0.251001	-0.381402	-0.186224	-1.13077	-0.160461	-0.689167	-2.71212
-0.879299	0.213107	0.179277	1.16883	1.75499	1.58995	0.841217	-0.295274	-0.310171	-0.363225	-0.434816	-0.752948	-0.340484	-0.328509	-2.04264
-0.44777	0.57489	0.351832	1.4247	1.61849	1.77361	0.2612	-0.677539	-0.314937	-0.993419	-0.706855	-0.688465	-0.327476	-0.166483	-1.68177
-0.0445436	0.694458	0.687313	0.997535	0.725295	-0.112301	0.225905	1.20979	0.59173	0.356199	-0.512418	-1.54414	-0.0594789	-0.686182	-2.52916
0.136265	0.151358	1.29157	0.900715	0.84088	0.742725	0.900147	0.404886	-0.0734881	-0.227966	-0.102797	-0.789384	-0.602153	-0.835	-2.73775
-0.448842	-0.20636	0.827755	0.195227	1.00859	0.95086	1.15582	0.331169	0.659143	0.486425	0.0178042	-0.369152	-0.963185	-1.02066	-2.6246
-0.0546941	0.718621	0.132079	0.700998	1.41103	1.47418	0.846606	0.100755	-0.253402	-0.381848	-0.327896	-0.77339	-0.815715	-0.239136	-2.53819
-2.78655	-0.448767	-0.445818	0.279326	1.16701	0.991676	0.686674	0.370802	0.161311	0.141341	0.452795	-0.112182	0.307359	0.654807	-1.41978

## Sheet: 4F
FceRI Signaling	KIT Signaling
5.51	3

## Sheet: 5A
PDGF Signaling	TNFR2 Signaling	VEGF Signaling	Endothelin-1 Signaling	Renin-Angiotensin Signaling	VEGF Family Ligand-Receptor Interactions	Epithelial Adherens Junction Signaling	Eicosanoid Signaling	Gap Junction Signaling	TNFR1 Signaling
4.82	3.22	2.98	2.95	2.84	2.81	2.69	2.57	1.87	1.8

## Sheet: 5C
CABG	WHO-1	WHO-2	WHO-3
209.865	325	467.679	460
211.14	390	857.322	710.357
199.777	520	211.072	679.464
195.834	484.286	611.964	391.607
146.753	482.143	438.75	828.214
116.917	542.5	615.357	506.786
314.034	553.929	494.643	546.607
172.112	548.75	601.429	545.893
169.341	528.929	594.107	595.357
258.845	438.036	640.893	574.286
419.33	365.893	580.536	592.322
252.983	440	457.143	650
549.29		660.714
165.232
192.497
117.389
158.185
175.836
166.382
327

[truncated: 14 more sheets: 5D, 5E, 5F, S1A, S1B, S3, S5B, S6E, S7A, S7B, S7C, S7D, S7E, S7F]
